# Supplementary material for: Modeling risk of Sclerotinia sclerotiorum-induced disease development on canola and dry bean using machine learning algorithms
Source: Sci Rep. 2022 Jan 17;12:864. doi: 10.1038/s41598-021-04743-1 (PMC8764076; doi:10.1038/s41598-021-04743-1)
Supplement: Supplementary file 3 — Supplementary Table S2. [file 41598_2021_4743_MOESM3_ESM.xlsx]

## Sheet: Canola_classification_probab
Table S2. Probability of development of foliar lesions caused by Sclerotinia sclerotiorumon canola and dry bean plants estimated
using the machine learning models decision tree (DT), support vector machine (SVM), artificial neural network (ANN), random forest
(RF), and logistic regression (LGR) in classification mode. Temp= temperature of incubation, moist= daily consecutive hours of leaf
wetness before a dry period, time = total hours of incubation. The response variable disease incidence is expressed in binary fashion with
0= no disease development. Each fold had three samples used in testing while rest of the 19 folds were used in training.
Predictors				Response variable		Probabilities (%) of disease development
Temp (oC)	Moist (h)	Time (h)		Disease incidence		DT	SVM	ANN	RF	LGR	Fold Number
20	6	192		0		0	33.0803	78.2463	80	73.5721	1
20	6	288		1		100	99.1549	93.1904	100	96.6395	1
20	18	90		1		0	27.0009	61.8142	0	51.9053	1
25	6	96		0		100	20.143	26.2558	0	33.3019	1
25	14	86		0		0	37.212	29.7051	0	52.1104	1
30	18	90		1		0	89.0512	74.2957	40	78.7435	1
30	18	210		1		100	97.0329	99.7453	100	98.5633	1
10	10	168		0		100	4.16774	2.97365	0	44.7756	2
10	14	134		0		100	0.300905	6.76256	0	39.8984	2
20	6	144		1		0	81.4252	84.5714	100	42.8045	2
20	10	192		0		95.5556	51.5604	90.1028	60	81.4753	2
20	14	206		1		95.5556	93.5668	98.3128	100	91.9457	2
30	6	192		1		87.5	99.9991	97.1903	80	87.8466	2
30	14	158		1		95.5556	98.1415	99.7992	100	91.6469	2
10	10	216		0		11.1111	56.9847	42.7445	20	72.0898	3
10	14	158		0		0	6.27779	7.60829	20	53.6485	3
15	14	206		1		95.4545	94.7268	94.332	100	86.5449	3
20	10	240		1		75	55.9989	94.4094	60	93.473	3
25	14	206		1		95.4545	89.0083	98.5862	100	95.2648	3
30	10	96		0		42.8571	54.0367	30.4087	0	59.0796	3
30	18	138		1		100	95.1138	99.8287	100	92.6257	3
10	18	234		1		100	96.8655	99.2165	80	92.0844	4
15	14	86		0		0	0.859242	1.62249	20	25.4041	4
20	10	216		0		96.875	36.8767	94.2896	60	89.0127	4
25	6	192		1		100	67.5404	85.334	100	82.4856	4
25	10	216		1		96.875	74.3577	97.7672	100	93.7082	4
30	6	72		0		0	4.64313	3.88324	0	32.4384	4
30	18	162		1		100	97.546	99.9366	100	95.9072	4
10	10	192		0		0	16.578	8.79035	20	56.8566	5
15	6	192		0		100	78.3239	49.6852	80	57.7059	5
15	14	134		1		100	55.5661	77.1017	60	50.8962	5
20	10	120		1		100	89.3477	73.8496	60	43.2786	5
20	10	144		1		100	87.3157	90.6743	80	57.7903	5
25	18	186		1		100	95.0925	99.6083	100	95.6025	5
30	14	62		0		100	9.84793	8.588	20	52.3258	5
15	6	96		0		33.3333	49.3466	5.96871	40	12.7567	6
15	10	120		0		93.617	77.6959	62.0533	80	31.0365	6
15	14	110		0		100	29.4509	49.9252	60	39.0558	6
15	18	162		1		93.617	95.5688	97.2263	80	78.8186	6
20	18	234		1		100	95.762	99.5916	100	97.0836	6
25	6	216		1		100	74.2842	78.4578	80	87.1653	6
25	10	144		1		93.617	83.7149	93.5966	80	70.3402	6
10	18	162		0		0	43.8215	45.7739	20	67.269	7
15	18	114		1		0	80.035	77.5512	60	54.3918	7
20	6	264		1		100	95.7015	82.2134	60	92.6205	7
20	18	138		1		100	97.9006	99.5227	100	78.9102	7
20	18	186		1		100	97.5711	99.4065	100	92.0167	7
25	18	162		1		100	93.9522	99.8724	100	92.1501	7
30	10	20		0		0	9.63884	1.80827	0	19.0509	7
10	14	230		1		100	96.2352	89.5632	100	82.4064	8
10	18	186		1		0	73.769	65.0902	40	74.549	8
15	10	168		1		100	83.6649	64.5959	80	55.3257	8
25	10	120		0		0	96.19	84.5585	100	59.5563	8
25	14	134		1		100	92.1776	98.6684	100	77.7611	8
25	18	114		1		85.7143	73.5106	98.3681	60	79.1577	8
30	10	72		0		0	2.37291	6.10552	20	48.0386	8
15	14	158		1		100	92.8617	85.8597	100	63.1989	9
15	18	186		1		95.4545	98.6955	98.2084	100	84.7274	9
15	18	210		1		95.4545	98.7454	99.0945	100	90.5987	9
30	6	24		0		0	8.08871	1.71196	0	14.7009	9
30	6	96		0		13.3333	24.7047	18.8649	0	47.4622	9
30	10	192		1		100	99.9988	98.9597	100	93.312	9
30	14	110		1		82.3529	66.2033	83.742	100	78.1982	9
10	6	168		0		11.1111	22.5882	2.3317	20	29.9297	10
10	14	182		0		100	50	22.2401	40	66.3011	10
10	18	210		1		83.3333	89.2975	96.4095	100	87.4227	10
15	6	216		1		0	26.3937	29.8767	60	69.9054	10
20	18	162		1		100	98.2045	99.479	100	87.079	10
25	10	96		1		6.66667	14.5462	21.6006	20	42.5691	10
30	14	182		1		100	99.3963	99.8659	100	94.7522	10
10	6	192		0		0	23.392	2.56882	20	42.9873	11
10	10	240		1		0	52.7852	64.5322	20	79.9869	11
20	6	96		0		0	50.6885	31.8007	20	19.9712	11
20	14	158		1		100	90.0828	97.8778	100	76.1363	11
25	6	168		1		100	73.1726	92.3006	100	69.8083	11
25	14	110		1		85.7143	51.641	81.0888	80	64.7326	11
30	14	132		1		100	89.5138	98.1776	100	84.2322	11
15	6	144		1		100	79.0562	44.2687	80	27.2055	12
20	10	72		0		0	37.5649	3.86227	40	19.5019	12
20	14	134		1		95.4545	95.2617	96.42	100	65.8435	12
30	10	168		1		95.4545	99.2978	98.9164	100	88.9202	12
30	14	86		0		0	55.9646	39.1658	20	68.7385	12
30	18	114		1		85.7143	94.2846	98.229	100	88.7612	12
15	10	144		1		100	64.9456	66.1245	100	42.2936	13
20	6	72		0		0	12.7592	2.88276	20	11.6596	13
20	6	216		0		100	42.8795	68.2813	40	82.6244	13
20	10	264		1		75	94.1471	98.2475	80	96.4361	13
20	18	114		1		100	91.6691	96.8008	100	65.7544	13
30	6	168		1		100	98.7502	95.6042	100	83.315	13
10	18	138		0		0	10.4818	28.7603	20	57.4042	14
20	10	96		1		5	41.3394	20.1169	20	29.8953	14
20	10	288		1		100	99.5982	98.9477	80	97.5238	14
20	14	86		0		5	47.0658	18.4506	60	39.124	14
25	10	168		1		87.6712	79.0978	97.8139	100	80.3828	14
30	18	186		1		87.6712	96.5222	99.8805	100	97.5685	14
10	6	240		0		100	79.6575	38.5113	40	70.4776	15
20	14	230		1		95.2381	95.9672	99.1067	100	95.3162	15
20	18	210		1		95.2381	99.5798	99.5259	100	95.8824	15
25	6	144		1		100	64.0285	87.5215	80	57.2509	15
25	18	90		0		95.2381	88.7044	93.0565	100	69.8586	15
25	18	210		1		95.2381	99.4524	99.6258	100	97.6434	15
10	14	206		1		95.6522	72.4073	58.803	40	75.2199	16
15	6	168		1		100	60.9514	42.5199	60	39.004	16
15	18	90		0		100	78.7328	16.2894	100	41.6602	16
20	14	110		1		87.5	81.2004	80.6066	60	51.9669	16
30	6	48		0		0	0.434884	1.96674	0	19.1322	16
30	6	120		1		0	16.2569	47.7578	60	55.4319	16
10	6	144		0		0	7.82797	4.26104	20	18.2308	17
15	14	182		1		95.7447	97.8752	88.3798	100	75.7808	17
15	18	138		1		95.7447	97.5208	95.8077	100	67.3098	17
25	14	182		1		95.7447	97.795	99.0889	100	91.3577	17
30	14	206		1		95.7447	99.9999	99.5051	100	97.1067	17
30	18	42		0		0	86.4851	19.6046	40	58.9499	17
10	10	144		0		0	1.57881	4.08225	0	29.7156	18
15	10	192		1		0	68.328	57.2911	100	69.4866	18
20	6	240		1		100	70.7325	62.6304	60	87.458	18
25	6	120		0		100	71.4799	74.5519	80	44.3792	18
25	10	192		1		100	66.196	95.0747	100	87.971	18
25	18	138		1		100	94.5693	99.8344	100	86.7739	18
15	10	96		0		13.3333	4.99191	2.96004	0	19.0387	19
15	10	216		1		96	78.8879	76.4644	80	78.7007	19
20	6	120		1		0	64.6466	62.7195	60	27.4588	19
30	6	144		1		100	96.9339	85.3758	80	67.5137	19
30	10	120		1		0	77.7362	72.2591	80	69.6678	19
30	14	38		0		0	3.30443	3.49177	0	40.1365	19
10	6	216		0		0	10.3394	10.0241	0	59.4334	20
20	14	182		1		100	94.8573	96.3013	100	85.2989	20
25	14	158		1		100	95.885	99.3127	100	85.1679	20
30	10	48		0		0	15.1942	1.25305	0	30.1456	20
30	10	144		1		100	96.6782	95.983	100	80.8955	20
30	18	66		1		0	34.6133	16.2495	0	65.7444	20

## Sheet: Dry bean_classification_probab
Table S2. Probability of development of foliar lesions caused by Sclerotinia sclerotiorumon canola and dry bean plants estimated
using the machine learning models decision tree (DT), support vector machine (SVM), artificial neural network (ANN), random forest
(RF), and logistic regression (LGR) in classification mode. Time = total hours of incubation, moist= consecutive hours of leaf wetness
before a dry period, dry= consecutive hours of dry conditions before a wet period. The response variable disease incidence is expressed
in binary fashion with 0= no disease development. Each fold had three samples used in testing while rest of the 19 folds were used in training.
Predictors				Response variable		Probabilities (%) of disease development
Time (h)	Moist (h)	dry (h)		Disease incidence		DT	SVM	ANN	RF	LGR	Fold Number
168	8	12		1		100	77.3429	82.0419	56.25	77.9859	1
96	8	24		0		5.88235	1.81497	0.253886	0	0.236478	1
120	12	12		0		100	28.0236	35.5909	18.75	30.7787	1
72	12	18		0		4.54545	2.9021	0.277852	6.25	0.418786	2
120	12	18		0		4.54545	9.7868	7.30974	12.5	13.8064	2
168	16	12		1		100	97.6832	98.6446	100	98.6129	2
120	8	24		0		5.88235	1.84436	1.36863	0	1.37281	3
168	8	24		0		0	31.8644	23.5989	56.25	36.1676	3
144	16	24		1		0	61.5166	74.9735	56.25	54.0772	3
144	16	12		1		100	97.73	98.6996	93.75	99.5063	4
72	16	18		0		5.88235	6.03412	2.12195	0	1.8741	4
72	24	0		0		100	92.5148	99.3882	56.25	99.9825	4
72	8	18		0		4.54545	2.58059	0.148951	6.25	0.0859216	5
96	8	18		0		4.54545	1.02533	0.258151	6.25	0.543333	5
192	16	18		1		100	98.9849	99.1685	100	99.4152	5
192	8	12		1		100	93.6323	96.3914	68.75	95.5402	6
72	12	12		0		26.3158	5.80119	1.02213	12.5	1.17363	6
96	16	18		0		26.3158	14.6947	12.5374	37.5	10.5544	6
72	8	24		0		4.34783	6.01879	0.237321	0	0.0242881	7
192	8	24		0		0	79.0385	77.3888	62.5	86.9062	7
144	16	18		1		100	87.7992	93.1799	81.25	82.4858	7
96	8	12		0		4.34783	3.30064	0.44503	0	1.49847	8
168	12	12		1		100	95.9953	97.1243	87.5	94.1691	8
72	16	24		0		0	5.54379	0.418854	0	0.629316	8
144	8	12		0		100	48.015	35.3848	37.5	49.5473	9
144	8	24		0		0	9.74936	2.34836	6.25	7.67189	9
120	16	18		1		0	29.2008	50.3061	25	31.6792	9
120	12	24		0		0	5.05061	2.64604	0	6.46234	10
120	16	24		0		100	35.8358	29.8522	56.25	23.907	10
192	24	0		1		100	89.1896	99.3163	100	99.9981	10
144	12	18		0		0	50	60.06	25	51.1832	11
168	12	18		1		100	94.3229	93.7694	87.5	86.4613	11
72	16	12		0		0	21.8745	10.469	37.5	5.11938	11
96	12	12		0		4.54545	6.74912	4.53981	12.5	6.50472	12
96	12	24		0		4.54545	1.38819	0.479491	0	0.895333	12
192	16	24		1		100	97.1947	98.5007	93.75	98.3235	12
120	8	12		0		0	5.61772	2.45707	6.25	8.4706	13
144	12	12		1		0	62.4929	82.7196	6.25	70.4144	13
192	12	18		1		100	98.0516	98.0422	81.25	97.1074	13
144	8	18		0		4.34783	15.0776	5.73368	31.25	19.4142	14
144	24	0		1		100	94.8766	98.7743	100	99.9348	14
168	24	0		1		100	94.6925	99.2112	100	99.9896	14
96	12	18		0		23.6842	1.45162	1.16234	0	2.22172	15
120	16	12		1		23.6842	62.9697	75.5884	93.75	60.5129	15
192	16	12		1		100	98.6898	99.0286	100	99.7408	15
72	12	24		0		0	3.14689	0.126915	0	0.13994	16
168	16	24		1		100	93.8424	96.1261	100	89.7716	16
96	24	0		1		0	68.6071	83.0949	37.5	97.4291	16
168	8	18		1		100	49.0506	30.0412	43.75	51.9339	17
192	12	12		1		100	97.2537	98.5954	87.5	98.802	17
96	16	24		0		0	10.8999	2.33571	6.25	4.28431	17
72	8	12		0		4.34783	4.83983	0.110088	0	0.115447	18
96	16	12		1		100	15.6501	20.666	12.5	13.8848	18
168	16	18		1		100	97.9008	98.234	100	96.4141	18
120	8	18		0		5.88235	1.42261	0.889102	0	3.51903	19
192	12	24		1		100	89.8457	93.9297	62.5	92.8884	19
120	24	0		1		100	92.4664	95.9697	81.25	99.6071	19
192	8	18		1		100	78.8953	82.3129	75	87.9378	20
144	12	24		0		94.7368	25.2566	16.6676	37.5	25.5426	20
168	12	24		1		94.7368	66.4827	63.0976	68.75	66.7134	20
