# Supplementary material for: Modeling risk of Sclerotinia sclerotiorum-induced disease development on canola and dry bean using machine learning algorithms
Source: Sci Rep. 2022 Jan 17;12:864. doi: 10.1038/s41598-021-04743-1 (PMC8764076; doi:10.1038/s41598-021-04743-1)
Supplement: Supplementary file 4 — Supplementary Table S3. [file 41598_2021_4743_MOESM4_ESM.xlsx]

## Sheet: Canola_regression_probab
Table S3. Probability of development of foliar lesions caused by Sclerotinia sclerotiorumon canola and dry bean plants estimated
using the machine learning models decision tree (DT), support vector machine (SVM), linear regression (LNR), artificial neural network (ANN), and random forest
(RF) in regression mode. Temp= temperature of incubation, moist= daily consecutive hours of leaf wetness before a dry period, time = total hours of incubation.
The response variable is disease incidence. Each fold had three samples used in testing while rest of the 19 folds were used in training.
The data was randomized before each testing and triaing run. Figures show the visual association between actual and predicted incidence values.
Predictors						Machine learning models
Temp	Moist	Time		incidence (%)		DT	SVM	LNR	ANN	RF	Fold number
10	6	144		0		0	1.54291	6.21093	0	1.16667	5
10	6	168		3.33333		3.33333	5.59996	10.0778	15.254	3.05	17
10	6	192		8.66667		5	9.76663	15.0654	6.83809	9.71667	17
10	6	216		10.3333		19	14.5333	21.7371	13.199	23.35	11
10	6	240		19		22.6667	18.0636	25.4651	20.1434	21.6833	2
10	10	144		0		0	8.66264	12.5781	1.03896	0.516667	8
10	10	168		3.33333		8.66667	13.1028	17.3151	0	2.66667	12
10	10	192		5		8.66667	17.4667	22.5741	0	10.6	10
10	10	216		10.1667		22.6667	22.709	29.5544	20.0542	21.85	11
10	10	240		22.6667		19	25.3768	33.0118	16.9419	14.5833	7
10	14	134		0		1.66667	15.0635	18.8337	3.64833	3.5	4
10	14	158		1.83333		8.66667	19.369	23.9961	10.4166	13.75	4
10	14	182		14.1667		22	23.6953	28.5266	14.5123	10.15	5
10	14	206		23		31.6667	29.0895	35.2195	28.5539	15.1667	11
10	14	230		31.6667		22.6667	31.6781	38.8204	35.1226	21.3167	20
10	18	138		1.66667		8.66667	23.7249	27.6149	0	11.2333	6
10	18	162		8.66667		1.83333	25.5815	31.6496	10.7829	11.1667	9
10	18	186		22		8.66667	33.6748	38.7324	20.652	19.0833	11
10	18	210		28.6667		22	36.2563	41.5661	36.3909	25.9333	3
10	18	234		37.5		28.6667	40.8033	46.3099	35.1897	26	1
15	6	96		0		9.16667	0	0.50567	0.694778	7.79167	19
15	6	144		25		32.1667	6.9333	10.9806	34.2891	38.3917	17
15	6	168		47.8333		50	10.575	14.5922	28.9297	38.6	6
15	6	192		16.3333		20	14.9111	20.9225	22.0008	32.9833	18
15	6	216		20		54	20.4037	28.12	18.3118	27.5	5
15	10	96		9.16667		23.375	5.56929	8.37022	0	9.79583	8
15	10	120		3.33333		48.6667	9.80846	13.0919	22.3259	29.4667	2
15	10	144		32.1667		25	14.0703	18.232	39.3032	35.6167	2
15	10	168		50		47.8333	18.3826	23.3229	50.096	40.05	8
15	10	192		31.3333		16.3333	23.1417	28.7089	43.3409	34.725	16
15	10	216		54		31.3333	26.4393	33.6796	33.0585	24.9167	7
15	14	86		0		12	11.8583	13.1595	13.2752	13.3417	1
15	14	110		12		0	16.2972	18.8593	4.38157	19.9292	15
15	14	134		23.3333		30	18.9278	23.7592	27.8705	32.3	7
15	14	158		64.3333		30	24.7167	28.7034	58.2857	55.25	10
15	14	182		78.3333		78.5	27.6458	34.1552	70.8889	57.75	9
15	14	206		76.6667		77.3333	32.874	38.4235	67.8	64.0417	3
15	18	90		14.8333		0	20.8834	22.1553	18.7438	19.8833	16
15	18	114		23.1667		30	25.9581	28.5989	18.7216	23.2667	11
15	18	138		30		64.3333	26.6762	32.3054	38.6326	57.4333	9
15	18	162		72.6667		78.5	33.4133	36.9547	61.7763	60.6833	1
15	18	186		78.5		77.3333	37.1572	41.7865	80.044	76.1	14
15	18	210		77.3333		76.6667	41.9176	47.568	69.5852	71.3667	5
20	6	72		0		2.91667	0	1.61648	0	2.71667	10
20	6	96		10.5833		6.625	3.05001	5.00915	23.0617	10.2625	6
20	6	120		52.6667		48.6667	7.38612	10.1471	43.538	26.5917	4
20	6	144		80.3333		83.3333	12.1667	15.7778	75.4306	68.3	13
20	6	192		7.5		0	21.4136	28.6568	26.7727	17.5667	5
20	6	216		19.5		7.5	25.362	32.9769	8.08993	33	15
20	6	240		22		20.25	29.5774	37.2224	22.4778	18.1	9
20	6	264		22.75		25.5	33.7828	41.9665	25.7098	23.75	13
20	6	288		25.5		22.75	39.2644	50.0291	24.4896	23.075	5
20	10	72		2.66667		12	7.75275	9.53924	10.0063	9.25833	17
20	10	96		22		23.375	11.0181	14.1309	13.3957	18.85	8
20	10	120		48.6667		52.6667	15.7027	18.9704	54.2899	31.7625	12
20	10	144		83.3333		80.3333	19.9361	24.0471	74.7591	65.275	1
20	10	192		0		16.75	28.5628	34.3084	14.7198	28.2917	1
20	10	216		16.75		0	33.3113	40.3815	11.9726	39.4	15
20	10	240		20.25		26.75	36.5958	43.6949	24.1214	25.2	14
20	10	264		26.75		22.75	41.6751	50.2686	24.2513	21.325	16
20	10	288		26.75		26.75	45.4417	56.2732	30.3998	24.55	20
20	14	86		12		19.75	17.4839	19.136	16.7801	15.1792	13
20	14	110		25.375		27.625	19.9903	24.4271	25.6218	25.7625	7
20	14	134		46.6667		43.5	26.3917	29.9812	51.8464	39.6208	16
20	14	158		59.625		37.25	29.6103	34.5575	63.3208	58.0167	2
20	14	182		37.25		40	34.3917	40.1609	40.612	50.8708	6
20	14	206		40		40	37.2124	44.8647	34.8122	40.4	7
20	14	230		40		40	43.5659	50.9725	48.1988	36.975	5
20	18	90		27.4167		10.5	23.3613	27.8079	18.5817	21.4167	9
20	18	114		34.75		32.375	30.3366	32.7301	30.5148	39.1125	1
20	18	138		48.1667		47.5	34.468	39.0031	46.6218	46.2333	4
20	18	162		61.1667		47.5	38.178	42.8927	64.0338	52.5125	20
20	18	186		47.5		47.5	44.0916	49.4573	45.5119	64.7125	11
20	18	210		47.5		55	45.4089	53.5742	53.5053	59.8167	9
20	18	234		55		47.5	51.0335	58.826	49.8789	45.25	19
25	6	96		6.625		12.9167	9.21832	12.9438	6.48307	13.375	15
25	6	120		16		18.75	12.7251	17.8055	20.785	25.4	10
25	6	144		43.75		60.25	17.0251	21.0303	49.8402	68.2833	6
25	6	168		60.25		43.75	21.3652	25.9624	55.0531	51.7042	4
25	6	192		57.75		63.5	25.732	32.1425	52.2949	45.1667	14
25	6	216		63.5		57.75	29.1917	35.6819	58.4626	45.2	3
25	10	96		23.375		14.1667	16.1431	19.6234	5.18787	15.7167	2
25	10	120		18.75		16	20.8544	25.1186	36.3066	37.075	19
25	10	144		52.625		43.75	25.6694	30.2469	40.9547	50.425	12
25	10	168		54.625		60.25	28.8421	34.2007	49.609	57.3708	3
25	10	192		44.25		49.75	33.5918	40.5072	46.2943	43.9833	10
25	10	216		49.75		44.25	38.0152	45.6005	53.1011	51.7833	19
25	14	86		19.75		19.1667	23.7889	26.2042	19.0763	12.5667	18
25	14	110		27.625		21.6667	27.6632	30.7859	25.745	24.5875	15
25	14	134		43.5		46.6667	31.1667	35.6987	40.2844	44.625	6
25	14	158		58.75		71.75	35.2225	40.1994	50.3509	62.3	14
25	14	182		62.625		71.75	39.4712	45.1376	58.0877	51.75	14
25	14	206		71.75		62.625	43.9203	51.3119	53.6588	47.7625	20
25	18	90		10.5		45.4167	31.225	34.7817	25.4016	23.8167	3
25	18	114		32.375		52.0833	36.3749	39.3238	33.2425	32.3083	11
25	18	138		47.5		62.9167	39.1127	43.6012	56.1364	49.2167	2
25	18	162		59		65.625	41.8861	48.8115	59.8911	64.9958	7
25	18	186		65.625		72.5	47.6625	53.681	69.6236	68.4917	3
25	18	210		72.5		65.625	52.0488	58.5442	64.2943	64.7792	8
30	6	24		0		1.25	2.48895	4.04269	0	0.666667	18
30	6	48		1.25		2.91667	5.59791	8.22151	-0.139576	1.54167	3
30	6	72		2.91667		1.25	10.4332	13.0368	6.58991	6.30833	12
30	6	96		12.9167		6.625	14.4261	18.388	6.79423	8.74167	20
30	6	120		20.1667		16	19.2445	24.091	21.8981	18.4333	18
30	6	144		24.3333		22.9167	22.4001	28.8889	26.6813	26.325	10
30	6	168		32.6667		29.1667	26.471	33.3882	28.3525	33.0083	2
30	6	192		32.6667		29.1667	31.6213	39.6378	42.6485	28.8	20
30	10	20		0		4.16667	9.72498	10.5136	8.98003	5.04167	17
30	10	48		4.16667		1.25	14.0229	14.9903	1.09431	5.125	13
30	10	72		8.75		4.16667	18.5416	21.039	11.4212	3.93333	16
30	10	96		14.1667		21.6667	21.7668	26.0621	13.2937	21.5458	10
30	10	120		20		20.1667	27.2159	31.511	16.28	23.4167	15
30	10	144		22.9167		24.3333	31.3027	36.299	23.8183	33.0833	12
30	10	168		29.1667		32.6667	34.6668	40.3316	25.1678	30.825	6
30	10	192		29.1667		32.6667	39.9694	46.7478	22.0785	31.5333	12
30	14	38		4.58333		12.5	19.8816	21.0083	10.5838	9.16667	1
30	14	62		12.5		19.1667	25.2334	27.2603	10.0217	10.8583	18
30	14	86		19.1667		12.5	29.0028	31.8605	19.2097	14.675	17
30	14	110		21.6667		45.4167	32.0544	36.0484	26.3873	27.625	8
30	14	132		26.25		62.9167	37.451	41.8789	31.1713	44.3083	18
30	14	158		30.8333		36.6667	41.7202	47.0047	37.2949	46.225	13
30	14	182		36.6667		39.1667	45.1113	51.919	41.2406	51.9708	19
30	14	206		39.1667		36.6667	49.4521	56.2827	60.2099	61.9083	4
30	18	42		9.16667		20.8333	27.8302	29.7082	4.78634	21.7083	14
30	18	66		20.8333		9.16667	33.4833	35.1566	26.648	18.75	16
30	18	90		45.4167		10.5	34.3375	39.2605	32.2103	18.25	7
30	18	114		52.0833		26.25	38.7792	44.5793	52.9197	35.45	9
30	18	138		62.9167		47.5	45.204	49.984	52.2182	45.1667	4
30	18	162		67.5		59	50.3232	55.8857	64.9503	60.275	13
30	18	186		72.9167		72.9167	53.2266	59.3206	73.9247	64.0208	8
30	18	210		72.9167		72.9167	57.7747	65.5454	70.9674	59.8917	19

## Sheet: Drybean_regression_probab
Table S3. Probability of development of foliar lesions caused by Sclerotinia sclerotiorum on canola and dry bean plants estimated
using the machine learning models decision tree (DT), support vector machine (SVM), linear regression (LNR), artificial neural network (ANN), and random forest
(RF) in regression mode. Time = total hours of incubation, moist= consecutive hours of leaf wetness before a dry period, dry = consecutive hours of dry
conditions before a wet period. The response variable is disease incidence. Each fold had three samples used in testing while rest of the 19 folds were
used in training. The data was randomized before each testing and triaing run. Figures show the visual association between actual and predicted incidence values.
Predictors						Machine learning models
Time	Moist	Dry		incidence (%)		DT	SVM	LNR	ANN	RF	Fold number
72	8	12		0		0	0	0	0.789007	0	1
192	8	12		64.646		60.077	39.0936	44.2574	53.5528	56.6718	1
72	16	12		13.75		0	12.6576	6.76227	12.279	8.40347	1
96	8	24		0.7814		2.08345	0	0	0.689281	1.28133	2
144	16	18		48.2227		36.6225	32.6231	37.0259	56.897	48.7443	2
72	24	0		9.465		13.75	41.2373	38.138	13.7063	30.9459	2
72	8	24		0		0	0	0	0	0	3
144	12	24		2.8125		7.99437	21.3333	24.1548	10.4096	10.3148	3
72	16	24		0		0	3.31937	0	0.968892	7.08112	3
168	16	18		70.1577		85.735	40.6069	47.6156	67.9534	71.703	4
120	16	24		11.9044		34.9251	19.116	20.9458	20.3501	29.4807	4
144	24	0		69.0618		64.218	61.3738	66.7016	73.2105	56.7322	4
144	8	12		15.8329		30.4946	25.1277	25.1853	26.2744	22.0962	5
96	12	24		1.25		0.7814	3.48756	0.585013	1.43994	0.7777	5
168	16	24		54.1964		58.7358	34.5662	42.5314	50.4054	55.1158	5
72	8	18		0		0	0	0	0	0	6
120	8	18		3.125		1.04188	11.5839	8.31089	0.762674	2.60647	6
192	8	24		18.2294		1.04188	32.9382	39.7655	23.0728	28.5683	6
168	8	12		49.3756		50.9704	30.8251	33.6432	51.8003	51.8703	7
168	16	12		71.569		70.1577	45.237	51.5972	74.5273	66.4213	7
96	16	18		17.7682		5.97452	15.9247	14.374	13.3937	18.3479	7
96	12	12		1.25		0.9675	14.5532	10.3488	1.76882	1.4985	8
168	12	24		22.6038		37.4697	29.976	35.7785	19.5292	23.2912	8
168	24	0		73.4967		71.569	69.5646	79.9546	71.539	70.6757	8
144	8	24		1.04188		2.8125	14.9116	16.3117	1.09152	2.55213	9
96	12	18		0.9675		1.25	9.68293	5.93489	1.47538	1.93214	9
120	24	0		64.218		48.7498	52.6519	54.5055	54.8505	37.5369	9
144	8	18		3.125		15.8329	19.9013	20.7738	10.1103	14.505	10
144	12	18		7.99437		30.4946	26.6163	28.9532	16.8398	19.4218	10
72	12	24		0		0	0	0	0	0.125	10
168	8	24		1.04188		18.2294	23.8772	28.2908	7.02824	23.3333	11
72	12	18		0		0	1.30515	0	0	0.125	11
120	12	18		3.8275		3.125	18.4521	17.5662	2.88976	2.03725	11
192	8	18		47.6044		48.4457	34.3051	40.972	56.1506	46.4125	12
120	12	24		2.8125		1.25	11.8853	12.5824	2.04966	1.63539	12
96	24	0		23.5008		32.5523	48.7637	48.5288	29.8352	18.9891	12
96	16	12		32.5523		17.7682	20.5406	18.163	26.439	20.0628	13
192	16	12		78.645		85.735	52.8765	62.9188	77.0089	80.8681	13
192	16	24		58.7358		54.1964	41.32	54.0598	68.7308	63.658	13
96	8	12		2.08312		2.08345	8.19563	1.39323	0	1.41147	14
192	12	18		48.4457		47.6044	42.3309	51.0617	48.416	44.5075	14
120	16	18		36.6225		48.2227	23.7863	25.2651	37.0261	34.2194	14
120	8	12		2.08312		1.25	17.3814	14.2937	2.68311	3.06241	15
144	12	12		30.4946		15.8329	31.9872	33.0513	20.8924	12.1325	15
192	16	18		85.735		78.645	48.8842	57.5893	73.8242	70.126	15
192	12	12		60.077		64.646	45.4809	55.0577	67.326	56.9843	16
192	12	24		37.4697		22.6038	33.8528	46.8571	36.848	27.3253	16
144	16	12		56.8255		48.7498	36.5796	41.024	64.6213	49.6518	16
168	8	18		37.1875		28.9312	25.2398	30.2244	22.4995	36.0414	17
168	12	12		50.9704		49.3756	37.6134	43.3739	52.1246	45.5389	17
96	16	24		5.97452		17.7682	12.337	10.527	3.99074	15.7652	17
72	12	12		0		0	6.71765	0	0.862176	0.125	18
120	12	12		1.25		3.8275	24.0326	22.3427	12.2537	2.41159	18
192	24	0		76.8897		78.645	83.0542	93.3953	76.3793	79.2275	18
96	8	18		2.08345		0.7814	2.58749	0	0	1.90653	19
120	8	24		1.04188		2.8125	6.07505	3.82517	0	2.21358	19
72	16	18		0		13.75	8.48349	3.03672	5.78727	13.2821	19
168	12	18		28.9312		37.1875	33.9822	39.7598	38.9288	43.0973	20
120	16	12		48.7498		56.8255	29.707	29.6367	39.6393	44.0298	20
144	16	24		34.9251		11.9044	26.3866	32.3331	29.88	34.5557	20
